# Supplementary material for: Revelation of Proteomic Indicators for Colorectal Cancer in Initial Stages of Development
Source: Molecules. 2020 Jan 31;25(3):619. doi: 10.3390/molecules25030619 (PMC7036866; doi:10.3390/molecules25030619)
Supplement: Supplementary file 1 [file molecules-25-00619-s001.zip]

Archive with 1 entries (1 files):
- molecules-688990-supplementary.xlsx
