# Supplementary material for: Revelation of Proteomic Indicators for Colorectal Cancer in Initial Stages of Development
Source: Molecules. 2020 Jan 31;25(3):619. doi: 10.3390/molecules25030619 (PMC7036866; doi:10.3390/molecules25030619)
Supplement: Supplementary file 1 [file molecules-25-00619-s001.zip › molecules-688990-supplementary.xlsx]

## Sheet: Supplementary material_1
Data of colon cancer patients
N	Sex	Age, years	Date of collection	Diagnosis	Localization	Histology No.	Histological characterization	TNM	Stage	G	Metastases
2	Female	56	2018-11-18	colorectal cancer	cecum	40211/2018	adenocarcinoma	T4N2M1	IV	3	in the liver
3	Female	59	2018-11-18	colorectal cancer	anal canal	38983/2018	squamous cell carcinoma	T4N3M0	IIIc	2	No
4	Female	28	2018-11-18	colorectal cancer	cecum	45353/2018	adenocarcinoma	T3NхM0	IIa	2	No
5	Female	69	2018-11-20	colorectal cancer	sigmoid colon	44197/2018	adenocarcinoma	T3N1M1	IV	2	in the ovaries
6	Female	54	2018-11-23	colorectal cancer	rectum	3845/2018	adenocarcinoma	T3сN1M1	IV	2	in the liver
8	Male	85	2018-11-25	colorectal cancer	rectum	45343/2018	adenocarcinoma	T4N1M1	IV	2	in the liver
9	Male	63	2018-11-26	colorectal cancer	anal canal	42261/2018	squamous cell carcinoma	T3N3M1	IV	3	in the lymph nodes
10	Female	43	2018-11-27	colorectal cancer	anal canal	42398/2018	squamous cell carcinoma	T1N0M0	I	3	No
11	Female	76	2018-11-27	colorectal cancer	ascending colon	44624/2018	adenocarcinoma	T4NxM0	IIa	3	No
12	Male	46	2018-11-27	colorectal cancer	ascending colon	46400/2018	adenocarcinoma	T3NхM0	IIa	2	No
13	Female	64	2018-11-30	colorectal cancer	rectum	41706/2018	adenocarcinoma	T2M0M0	I	2	No
14	Female	41	2018-11-30	colorectal cancer	rectum	43848/2018	adenocarcinoma	T4N2M1b	IVb	2	in the liver
15	Female	69	2018-12-01	colorectal cancer	ascending colon	44534/2018	adenocarcinoma	T2N1M0	IIIa	1	No
16	Female	81	2018-12-01	colorectal cancer	rectum	40190/2018	adenocarcinoma	Т2N0M0	I	2	No
18	Female	32	2018-12-02	colorectal cancer	rectum	29595/2018	adenocarcinoma	T2N1M0	IIIa	2	No
19	Male	50	2018-12-04	colorectal cancer	rectum	45997/2018	adenocarcinoma	T2N0M0	I	2	No
20	Female	60	2018-12-04	colorectal cancer	cecum	46406/2018	adenocarcinoma	T2N0M0	I	2	No
21	Female	31	2018-12-08	colorectal cancer	cecum	48280/2018	adenocarcinoma	Т3NxM0	IIa	2	No
22	Female	55	2018-12-08	anal canal	anal canal	2018/44802	squamous cell carcinoma	Т2N0M0	I		No
23	Female	64	2018-12-08	colorectal cancer	rectosygmoid division of the colon	46410/2018	adenocarcinoma	T4N2M0	IIIc	2	No
24	Male	45	2018-12-08	colorectal cancer	rectum	2018/41650	adenocarcinoma	T4N1M1	IV		in the lymph nodes
25	Male	58	2018-12-08	colorectal cancer	rectosygmoid division of the colon	46024/2018	adenocarcinoma	T3N0M0	IIa	1	No
26	Female	60	2018-12-08	colorectal cancer	sigmoid colon	44299/2018	adenocarcinoma	T3NxM0	IIa	2	No
28	Male	93	2018-12-09	colorectal cancer	cecum	48285/2018	adenocarcinoma	Т4N0M0	IIa	1	No
30	Female	70	2018-12-09	colorectal cancer	rectum	47737/2018	adenocarcinoma	T3N0M0	IIa	2	No
31	Female	64	2018-12-10	colorectal cancer	hepatic flexure of the colon	45190/2018	adenocarcinoma	T4N1M0	IIIb	2	No
42	Male	81	2018-01-13	colorectal cancer	rectum	682/2018	adenocarcinoma	T2N0M0	I	2	No
54	Male	58	2018-01-19	colorectal cancer	rectum	2966/2018	adenocarcinoma	T3N1M0	IIIb	2	No
Data of healthy volunteers
Sample	Sex	Age, years	Date of collection
1	Female	53	2018-11-18
2	Female	38	2018-11-18
3	Female	58	2018-11-18
4	Female	49	2018-11-18
5	Male	70	2018-11-18
6	Female	41	2018-11-18
7	Male	61	2018-11-18
8	Female	45	2018-11-18
9	Male	46	2018-11-18
10	Male	41	2018-11-18
11	Female	55	2018-11-20
12	Female	60	2018-11-20
13	Female	56	2018-11-20
14	Female	52	2018-11-20
15	Male	59	2018-11-20
16	Male	62	2018-11-20
17	Male	39	2018-11-20
18	Female	40	2018-11-20
20	Female	39	2018-11-20
22	Male	44	2018-11-23
24	Female	46	2018-11-24
25	Male	55	2018-11-24
26	Female	42	2018-11-24
28	Male	40	2018-11-25
29	Male	44	2018-11-25
30	Male	40	2018-11-25
31	Male	44	2018-11-25
32	Male	40	2018-11-25
35	Female	48	2018-11-26
37	Female	39	2018-11-27
38	Male	39	2018-11-27
42	Male	42	2018-11-30
43	Male	39	2018-11-30
44	Male	34	2018-11-30
46	Male	53	2018-12-01
47	Female	53	2018-12-01
50	Female	47	2018-12-02
51	Female	52	2018-12-02
60	Male	64	2018-12-04
61	Female	49	2018-12-04
62	Female	45	2018-12-04

## Sheet: Supplementary material_2
UPKB Accession number	Gene (primary identifier)	Name of proteins	Enzymatic protperties	Subcellular localization
A5A3E0	POTEF	POTE ankyrin domain family member F;POTEF;ortholog		Exosomes
P13987	CD59	CD59 glycoprotein;CD59;ortholog		Exosomes
P0DJI9	SAA2	Serum amyloid A-2 protein;SAA2;ortholog	apolipoprotein(PC00052);defense/immunity protein(PC00090);transporter(PC00227)	Exosomes
P62736	ACTA2	Actin, aortic smooth muscle;ACTA2;ortholog	actin and actin related protein(PC00039)	Exosomes
P56537	EIF3A	Eukaryotic translation initiation factor 6;EIF6;ortholog	translation initiation factor(PC00224)	Exosomes
P08238	HSP90AB1	Heat shock protein HSP 90-beta;HSP90AB1;ortholog	Hsp90 family chaperone(PC00028)	Exosomes
P22352	GPX3	Glutathione peroxidase 3;GPX3;ortholog	peroxidase(PC00180)	Exosomes
Q8WZ42	TTN	Titin;TTN;ortholog		Exosomes
Q99829	CPN1	Copine-1;CPNE1;ortholog		Exosomes
P10809	HSPD1	60 kDa heat shock protein, mitochondrial;HSPD1;ortholog		Exosomes
P26038	MSN	Moesin;MSN;ortholog	actin family cytoskeletal protein(PC00041)	Exosomes
P43251	BTD	Biotinidase;BTD;ortholog	hydrolase(PC00121)	Exosomes
O75882	ATRN	Attractin;ATRN;ortholog	extracellular matrix linker protein(PC00101);protease inhibitor(PC00191);receptor(PC00197)	Exosomes
Q9UK55	SERPINA10	Protein Z-dependent protease inhibitor;SERPINA10;ortholog	serine protease inhibitor(PC00204)	Exosomes
P32119	PRDX2	Peroxiredoxin-2;PRDX2;ortholog	peroxidase(PC00180)	Exosomes
Q08380	LGALS3BP	Galectin-3-binding protein;LGALS3BP;ortholog		Exosomes
P06733	ENO1	Alpha-enolase;ENO1;ortholog	lyase(PC00144)	Exosomes
P11021	HSPA5	Endoplasmic reticulum chaperone BiP;HSPA5;ortholog		Exosomes
P35908	KRT2	Keratin, type II cytoskeletal 2 epidermal;KRT2;ortholog		Exosomes
P11142	HSPA8	Heat shock cognate 71 kDa protein;HSPA8;ortholog		Exosomes
P18206	VCL	Vinculin;VCL;ortholog		Exosomes
P16070	CD44	CD44 antigen;CD44;ortholog		Exosomes
P20742	PZP	Pregnancy zone protein;PZP;ortholog	complement component(PC00078);cytokine(PC00083);serine protease inhibitor(PC00204)	Exosomes
P07437	TUBB	Tubulin beta chain;TUBB;ortholog	tubulin(PC00228)	Exosomes
P04406	GAPDH	Glyceraldehyde-3-phosphate dehydrogenase;GAPDH;ortholog	dehydrogenase(PC00092)	Exosomes
P08571	CD14	Monocyte differentiation antigen CD14;CD14;ortholog		Exosomes
P07225	PROS1	Vitamin K-dependent protein S;PROS1;ortholog		Exosomes
P39023	RPL3	60S ribosomal protein L3;RPL3;ortholog	ribosomal protein(PC00202)	Exosomes
P07900	HSP90AA1	Heat shock protein HSP 90-alpha;HSP90AA1;ortholog	Hsp90 family chaperone(PC00028)	Exosomes
P06681	C2	Complement C2;C2;ortholog		Exosomes
Q9NZP8	C1RL	Complement C1r subcomponent-like protein;C1RL;ortholog	serine protease(PC00203)	Exosomes
Q16610	ECM1	Extracellular matrix protein 1;ECM1;ortholog		Exosomes
Q01518	CAP1	Adenylyl cyclase-associated protein 1;CAP1;ortholog	actin family cytoskeletal protein(PC00041)	Exosomes
Q562R1	ACTBL2	Beta-actin-like protein 2;ACTBL2;ortholog	actin and actin related protein(PC00039)	Exosomes
P41222	PTGDS	Prostaglandin-H2 D-isomerase;PTGDS;ortholog	isomerase(PC00135)	Exosomes
P78371	CCT2	T-complex protein 1 subunit beta;CCT2;ortholog	chaperonin(PC00073)	Exosomes
P61978	HNRNPK	Heterogeneous nuclear ribonucleoprotein K;HNRNPK;ortholog	enzyme modulator(PC00095);mRNA splicing factor(PC00148);ribonucleoprotein(PC00201);serine protease(PC00203)	Exosomes
P14618	PKM	Pyruvate kinase PKM;PKM;ortholog		Exosomes
P07357	C8A	Complement component C8 alpha chain;C8A;ortholog		Exosomes
P04180	LCAT	Phosphatidylcholine-sterol acyltransferase;LCAT;ortholog	acyltransferase(PC00042);phospholipase(PC00186)	Exosomes
P37802	TAGLN2	Transgelin-2;TAGLN2;ortholog	non-motor actin binding protein(PC00165)	Exosomes
O15372	EIF3H	Eukaryotic translation initiation factor 3 subunit H;EIF3H;ortholog	metalloprotease(PC00153);transcription factor(PC00218)	Exosomes
Q16651	CAP1	Prostasin;PRSS8;ortholog	serine protease(PC00203)	Exosomes
P13639	EEF2	Elongation factor 2;EEF2;ortholog	G-protein(PC00020);hydrolase(PC00121);translation elongation factor(PC00222);translation initiation factor(PC00224)	Exosomes
P00915	CA1	Carbonic anhydrase 1;CA1;ortholog		Exosomes
P04278	SHBG	Sex hormone-binding globulin;SHBG;ortholog		Exosomes
O43707	ACTN4	Alpha-actinin-4;ACTN4;ortholog		Exosomes
P06744	GPI	Glucose-6-phosphate isomerase;GPI;ortholog	isomerase(PC00135)	Exosomes
P63104	YWHAZ	14-3-3 protein zeta/delta;YWHAZ;ortholog	chaperone(PC00072)	Exosomes
P00918	CA2	Carbonic anhydrase 2;CA2;ortholog		Exosomes
P38646	HSPA9	Stress-70 protein, mitochondrial;HSPA9;ortholog		Exosomes
P80108	GPLD1	Phosphatidylinositol-glycan-specific phospholipase D;GPLD1;ortholog		Exosomes
P07911	UMOD	Uromodulin;UMOD;ortholog		Exosomes
Q99832	CCT7	T-complex protein 1 subunit eta;CCT7;ortholog	chaperonin(PC00073)	Exosomes
P61769	B2M	Beta-2-microglobulin;B2M;ortholog	major histocompatibility complex antigen(PC00149)	Exosomes
P00740	F9	Coagulation factor IX;F9;ortholog	serine protease(PC00203)	Exosomes
P07737	PFN1	Profilin-1;PFN1;ortholog		Exosomes
P02042	HBD	Hemoglobin subunit delta;HBD;ortholog		Extracellular space
A5A3E0	POTEF	POTE ankyrin domain family member F;POTEF;ortholog		Extracellular space
P13987	CD59	CD59 glycoprotein;CD59;ortholog		Extracellular space
P0DJI9	SAA2	Serum amyloid A-2 protein;SAA2;ortholog	apolipoprotein(PC00052);defense/immunity protein(PC00090);transporter(PC00227)	Extracellular space
P62736	ACTA2	Actin, aortic smooth muscle;ACTA2;ortholog	actin and actin related protein(PC00039)	Extracellular space
P56537	EIF3A	Eukaryotic translation initiation factor 6;EIF6;ortholog	translation initiation factor(PC00224)	Extracellular space
P08238	HSP90AB1	Heat shock protein HSP 90-beta;HSP90AB1;ortholog	Hsp90 family chaperone(PC00028)	Extracellular space
P22352	GPX3	Glutathione peroxidase 3;GPX3;ortholog	peroxidase(PC00180)	Extracellular space
Q8WZ42	TTN	Titin;TTN;ortholog		Extracellular space
O75636	FCN3	Ficolin-3;FCN3;ortholog	signaling molecule(PC00207)	Extracellular space
Q99829	CPN1	Copine-1;CPNE1;ortholog		Extracellular space
P00488	F13A1	Coagulation factor XIII A chain;F13A1;ortholog	acyltransferase(PC00042)	Extracellular space
P10809	HSPD1	60 kDa heat shock protein, mitochondrial;HSPD1;ortholog		Extracellular space
P26038	MSN	Moesin;MSN;ortholog	actin family cytoskeletal protein(PC00041)	Extracellular space
P43251	BTD	Biotinidase;BTD;ortholog	hydrolase(PC00121)	Extracellular space
O75882	ATRN	Attractin;ATRN;ortholog	extracellular matrix linker protein(PC00101);protease inhibitor(PC00191);receptor(PC00197)	Extracellular space
Q9UK55	SERPINA10	Protein Z-dependent protease inhibitor;SERPINA10;ortholog	serine protease inhibitor(PC00204)	Extracellular space
P32119	PRDX2	Peroxiredoxin-2;PRDX2;ortholog	peroxidase(PC00180)	Extracellular space
Q08380	LGALS3BP	Galectin-3-binding protein;LGALS3BP;ortholog		Extracellular space
P06733	ENO1	Alpha-enolase;ENO1;ortholog	lyase(PC00144)	Extracellular space
P11021	HSPA5	Endoplasmic reticulum chaperone BiP;HSPA5;ortholog		Extracellular space
P12259	F5	Coagulation factor V;F5;ortholog	cell adhesion molecule(PC00069);hydrolase(PC00121);membrane-bound signaling molecule(PC00152);receptor(PC00197)	Extracellular space
P35908	KRT2	Keratin, type II cytoskeletal 2 epidermal;KRT2;ortholog		Extracellular space
Q13790	APOF	Apolipoprotein F;APOF;ortholog		Extracellular space
P11142	HSPA8	Heat shock cognate 71 kDa protein;HSPA8;ortholog		Extracellular space
P55058	PLTP	Phospholipid transfer protein;PLTP;ortholog		Extracellular space
P18206	VCL	Vinculin;VCL;ortholog		Extracellular space
P16070	CD44	CD44 antigen;CD44;ortholog		Extracellular space
P20742	PZP	Pregnancy zone protein;PZP;ortholog	complement component(PC00078);cytokine(PC00083);serine protease inhibitor(PC00204)	Extracellular space
P07437	TUBB	Tubulin beta chain;TUBB;ortholog	tubulin(PC00228)	Extracellular space
P04406	GAPDH	Glyceraldehyde-3-phosphate dehydrogenase;GAPDH;ortholog	dehydrogenase(PC00092)	Extracellular space
P08571	CD14	Monocyte differentiation antigen CD14;CD14;ortholog		Extracellular space
P07225	PROS1	Vitamin K-dependent protein S;PROS1;ortholog		Extracellular space
P39023	RPL3	60S ribosomal protein L3;RPL3;ortholog	ribosomal protein(PC00202)	Extracellular space
P07900	HSP90AA1	Heat shock protein HSP 90-alpha;HSP90AA1;ortholog	Hsp90 family chaperone(PC00028)	Extracellular space
P06681	C2	Complement C2;C2;ortholog		Extracellular space
Q9NZP8	C1RL	Complement C1r subcomponent-like protein;C1RL;ortholog	serine protease(PC00203)	Extracellular space
Q16610	ECM1	Extracellular matrix protein 1;ECM1;ortholog		Extracellular space
P00742	F10	Coagulation factor X;F10;ortholog	serine protease(PC00203)	Extracellular space
Q01518	CAP1	Adenylyl cyclase-associated protein 1;CAP1;ortholog	actin family cytoskeletal protein(PC00041)	Extracellular space
P01742	P01742	Immunoglobulin heavy variable 1-69;IGHV1-69;ortholog		Extracellular space
Q562R1	ACTBL2	Beta-actin-like protein 2;ACTBL2;ortholog	actin and actin related protein(PC00039)	Extracellular space
P41222	PTGDS	Prostaglandin-H2 D-isomerase;PTGDS;ortholog	isomerase(PC00135)	Extracellular space
P78371	CCT2	T-complex protein 1 subunit beta;CCT2;ortholog	chaperonin(PC00073)	Extracellular space
P61978	HNRNPK	Heterogeneous nuclear ribonucleoprotein K;HNRNPK;ortholog	enzyme modulator(PC00095);mRNA splicing factor(PC00148);ribonucleoprotein(PC00201);serine protease(PC00203)	Extracellular space
P14618	PKM	Pyruvate kinase PKM;PKM;ortholog		Extracellular space
P07357	C8A	Complement component C8 alpha chain;C8A;ortholog		Extracellular space
P04180	LCAT	Phosphatidylcholine-sterol acyltransferase;LCAT;ortholog	acyltransferase(PC00042);phospholipase(PC00186)	Extracellular space
P15169	CPN1	Carboxypeptidase N catalytic chain;CPN1;ortholog		Extracellular space
P05160	F13B	Coagulation factor XIII B chain;F13B;ortholog		Extracellular space
P37802	TAGLN2	Transgelin-2;TAGLN2;ortholog	non-motor actin binding protein(PC00165)	Extracellular space
O15372	EIF3H	Eukaryotic translation initiation factor 3 subunit H;EIF3H;ortholog	metalloprotease(PC00153);transcription factor(PC00218)	Extracellular space
Q16651	CAP1	Prostasin;PRSS8;ortholog	serine protease(PC00203)	Extracellular space
P13639	EEF2	Elongation factor 2;EEF2;ortholog	G-protein(PC00020);hydrolase(PC00121);translation elongation factor(PC00222);translation initiation factor(PC00224)	Extracellular space
P00915	CA1	Carbonic anhydrase 1;CA1;ortholog		Extracellular space
P04278	SHBG	Sex hormone-binding globulin;SHBG;ortholog		Extracellular space
O43707	ACTN4	Alpha-actinin-4;ACTN4;ortholog		Extracellular space
P06276	BCHE	Cholinesterase;BCHE;ortholog		Extracellular space
P06744	GPI	Glucose-6-phosphate isomerase;GPI;ortholog	isomerase(PC00135)	Extracellular space
Q9UPV0	CEP164	Centrosomal protein of 164 kDa;CEP164;ortholog		Extracellular space
P63104	YWHAZ	14-3-3 protein zeta/delta;YWHAZ;ortholog	chaperone(PC00072)	Extracellular space
P00918	CA2	Carbonic anhydrase 2;CA2;ortholog		Extracellular space
P38646	HSPA9	Stress-70 protein, mitochondrial;HSPA9;ortholog		Extracellular space
P80108	GPLD1	Phosphatidylinositol-glycan-specific phospholipase D;GPLD1;ortholog		Extracellular space
P07911	UMOD	Uromodulin;UMOD;ortholog		Extracellular space
Q99832	CCT7	T-complex protein 1 subunit eta;CCT7;ortholog	chaperonin(PC00073)	Extracellular space
P61769	B2M	Beta-2-microglobulin;B2M;ortholog	major histocompatibility complex antigen(PC00149)	Extracellular space
P00740	F9	Coagulation factor IX;F9;ortholog	serine protease(PC00203)	Extracellular space
Q14520	HABP2	Hyaluronan-binding protein 2;HABP2;ortholog	serine protease(PC00203)	Extracellular space
P07737	PFN1	Profilin-1;PFN1;ortholog		Extracellular space
P56537	EIF3A	Eukaryotic translation initiation factor 6;EIF6;ortholog	translation initiation factor(PC00224)	Membrane-bounded organelles and lumens
P08238	HSP90AB1	Heat shock protein HSP 90-beta;HSP90AB1;ortholog	Hsp90 family chaperone(PC00028)	Membrane-bounded organelles and lumens
Q8WZ42	TTN	Titin;TTN;ortholog		Membrane-bounded organelles and lumens
Q99829	CPN1	Copine-1;CPNE1;ortholog		Membrane-bounded organelles and lumens
P00488	F13A1	Coagulation factor XIII A chain;F13A1;ortholog	acyltransferase(PC00042)	Membrane-bounded organelles and lumens
P10809	HSPD1	60 kDa heat shock protein, mitochondrial;HSPD1;ortholog		Membrane-bounded organelles and lumens
P43251	BTD	Biotinidase;BTD;ortholog	hydrolase(PC00121)	Membrane-bounded organelles and lumens
Q9UK55	SERPINA10	Protein Z-dependent protease inhibitor;SERPINA10;ortholog	serine protease inhibitor(PC00204)	Membrane-bounded organelles and lumens
Q08380	LGALS3BP	Galectin-3-binding protein;LGALS3BP;ortholog		Membrane-bounded organelles and lumens
P11021	HSPA5	Endoplasmic reticulum chaperone BiP;HSPA5;ortholog		Membrane-bounded organelles and lumens
P12259	F5	Coagulation factor V;F5;ortholog	cell adhesion molecule(PC00069);hydrolase(PC00121);membrane-bound signaling molecule(PC00152);receptor(PC00197)	Membrane-bounded organelles and lumens
P11142	HSPA8	Heat shock cognate 71 kDa protein;HSPA8;ortholog		Membrane-bounded organelles and lumens
P18206	VCL	Vinculin;VCL;ortholog		Membrane-bounded organelles and lumens
P07437	TUBB	Tubulin beta chain;TUBB;ortholog	tubulin(PC00228)	Membrane-bounded organelles and lumens
Q9UBT6	POLK	DNA polymerase kappa;POLK;ortholog		Membrane-bounded organelles and lumens
Q14152	EIF3A	Eukaryotic translation initiation factor 3 subunit A;EIF3A;ortholog	translation initiation factor(PC00224)	Membrane-bounded organelles and lumens
P07225	PROS1	Vitamin K-dependent protein S;PROS1;ortholog		Membrane-bounded organelles and lumens
P39023	RPL3	60S ribosomal protein L3;RPL3;ortholog	ribosomal protein(PC00202)	Membrane-bounded organelles and lumens
P07900	HSP90AA1	Heat shock protein HSP 90-alpha;HSP90AA1;ortholog	Hsp90 family chaperone(PC00028)	Membrane-bounded organelles and lumens
Q16610	ECM1	Extracellular matrix protein 1;ECM1;ortholog		Membrane-bounded organelles and lumens
P00742	F10	Coagulation factor X;F10;ortholog	serine protease(PC00203)	Membrane-bounded organelles and lumens
Q01518	CAP1	Adenylyl cyclase-associated protein 1;CAP1;ortholog	actin family cytoskeletal protein(PC00041)	Membrane-bounded organelles and lumens
P78371	CCT2	T-complex protein 1 subunit beta;CCT2;ortholog	chaperonin(PC00073)	Membrane-bounded organelles and lumens
P61978	HNRNPK	Heterogeneous nuclear ribonucleoprotein K;HNRNPK;ortholog	enzyme modulator(PC00095);mRNA splicing factor(PC00148);ribonucleoprotein(PC00201);serine protease(PC00203)	Membrane-bounded organelles and lumens
P14618	PKM	Pyruvate kinase PKM;PKM;ortholog		Membrane-bounded organelles and lumens
P13639	EEF2	Elongation factor 2;EEF2;ortholog	G-protein(PC00020);hydrolase(PC00121);translation elongation factor(PC00222);translation initiation factor(PC00224)	Membrane-bounded organelles and lumens
O43707	ACTN4	Alpha-actinin-4;ACTN4;ortholog		Membrane-bounded organelles and lumens
P06276	BCHE	Cholinesterase;BCHE;ortholog		Membrane-bounded organelles and lumens
P06744	GPI	Glucose-6-phosphate isomerase;GPI;ortholog	isomerase(PC00135)	Membrane-bounded organelles and lumens
Q9UPV0	CEP164	Centrosomal protein of 164 kDa;CEP164;ortholog		Membrane-bounded organelles and lumens
P63104	YWHAZ	14-3-3 protein zeta/delta;YWHAZ;ortholog	chaperone(PC00072)	Membrane-bounded organelles and lumens
P38646	HSPA9	Stress-70 protein, mitochondrial;HSPA9;ortholog		Membrane-bounded organelles and lumens
Q8NF91	SYNE1	Nesprin-1;SYNE1;ortholog		Membrane-bounded organelles and lumens
P07911	UMOD	Uromodulin;UMOD;ortholog		Membrane-bounded organelles and lumens
P61769	B2M	Beta-2-microglobulin;B2M;ortholog	major histocompatibility complex antigen(PC00149)	Membrane-bounded organelles and lumens
P00740	F9	Coagulation factor IX;F9;ortholog	serine protease(PC00203)	Membrane-bounded organelles and lumens
P78316	NOP14	Nucleolar protein 14;NOP14;ortholog	ribosomal protein(PC00202)	Membrane-bounded organelles and lumens
P13987	CD59	CD59 glycoprotein;CD59;ortholog		Secretory vesicles
P08238	HSP90AB1	Heat shock protein HSP 90-beta;HSP90AB1;ortholog	Hsp90 family chaperone(PC00028)	Secretory vesicles
Q99829	CPN1	Copine-1;CPNE1;ortholog		Secretory vesicles
P00488	F13A1	Coagulation factor XIII A chain;F13A1;ortholog	acyltransferase(PC00042)	Secretory vesicles
P10809	HSPD1	60 kDa heat shock protein, mitochondrial;HSPD1;ortholog		Secretory vesicles
Q08380	LGALS3BP	Galectin-3-binding protein;LGALS3BP;ortholog		Secretory vesicles
P12259	F5	Coagulation factor V;F5;ortholog	cell adhesion molecule(PC00069);hydrolase(PC00121);membrane-bound signaling molecule(PC00152);receptor(PC00197)	Secretory vesicles
P11142	HSPA8	Heat shock cognate 71 kDa protein;HSPA8;ortholog		Secretory vesicles
P18206	VCL	Vinculin;VCL;ortholog		Secretory vesicles
P16070	CD44	CD44 antigen;CD44;ortholog		Secretory vesicles
P07437	TUBB	Tubulin beta chain;TUBB;ortholog	tubulin(PC00228)	Secretory vesicles
P08571	CD14	Monocyte differentiation antigen CD14;CD14;ortholog		Secretory vesicles
P07225	PROS1	Vitamin K-dependent protein S;PROS1;ortholog		Secretory vesicles
P07900	HSP90AA1	Heat shock protein HSP 90-alpha;HSP90AA1;ortholog	Hsp90 family chaperone(PC00028)	Secretory vesicles
Q16610	ECM1	Extracellular matrix protein 1;ECM1;ortholog		Secretory vesicles
Q01518	CAP1	Adenylyl cyclase-associated protein 1;CAP1;ortholog	actin family cytoskeletal protein(PC00041)	Secretory vesicles
P78371	CCT2	T-complex protein 1 subunit beta;CCT2;ortholog	chaperonin(PC00073)	Secretory vesicles
P14618	PKM	Pyruvate kinase PKM;PKM;ortholog		Secretory vesicles
P13639	EEF2	Elongation factor 2;EEF2;ortholog	G-protein(PC00020);hydrolase(PC00121);translation elongation factor(PC00222);translation initiation factor(PC00224)	Secretory vesicles
O43707	ACTN4	Alpha-actinin-4;ACTN4;ortholog		Secretory vesicles
P06744	GPI	Glucose-6-phosphate isomerase;GPI;ortholog	isomerase(PC00135)	Secretory vesicles
P61769	B2M	Beta-2-microglobulin;B2M;ortholog	major histocompatibility complex antigen(PC00149)	Secretory vesicles

## Sheet: Supplementary material_3
№	UniProt AC	Protein name	Gene name	Stage (1 or 2)	Rate	Medicalgenomics/ CoReCG	Disease, http://diseases.jensenlab.org/	Disease, Z-score	Biological Process (GO), FDR<0,05
1	A5A3E0	POTE ankyrin domain family, member F	or		0.0909091	0	Cancer	3.7	Other
2	B4DDH7	Abhydrolase domain containing 4	ABHD4		0.030303	1	Lipid metabolism disorder	4.7	GO:lipid catabolic process
3	H0YCA0		H0YCA0		0.030303	0	Other	1	Other
4	I3L2X4	Sex hormone-binding globulin	SHBG	1	0.030303	0	Cancer	5	GO:0005515 protein binding
5	O15372	Eukaryotic translation initiation factor 3, subunit H	EIF3H	2	0.030303	0	Cancer	2.5	GO:0019538 protein metabolic process
6	O43707	Actinin, alpha 4	ACTN4		0.030303	1	Cancer	3.2	GO:0007599 hemostasis and GO:0007596 blood coagulation
7	O75636	Ficolin	FCN3	1	0.30303	1	Complement deficiency	2.4	GO:0006950 response to stress
8	O75882	Attractin	ATRN	1	0.545455	1	Lipid metabolism disorder	2.6	GO:0006950 response to stress
9	P00488	Coagulation factor XIII, A1	F13A1	1	0.363636	-1	Complement deficiency	7.2	GO:0007599 hemostasis and GO:0007596 blood coagulation
10	P00740	Coagulation factor IX	F9	2	0.030303	1	Cancer	1	GO:0007599 hemostasis and GO:0007596 blood coagulation
11	P00742	Coagulation factor X	F10	2	0.121212	-1	Cancer	3.5	GO:0007599 hemostasis and GO:0007596 blood coagulation
12	P00915	Carbonic anhydrase I	CA1		0.0606061	-1	Cancer	3.8	Other	zinc ion binding
13	P00918	Carbonic anhydrase II	CA2		0.030303	-1	Cancer	4.7	GO:0006950 response to stress
14	P01742		P01742	1	0.0909091	0	Other	1	Other
15	P02042	Hemoglobin, delta	HBD	1	0.181818	1	Other	1	GO:0007599 hemostasis and GO:0007596 blood coagulation
16	P04180	Lecithin-cholesterol acyltransferase	LCAT	2	0.181818	1	Lipid metabolism disorder	5.2	GO:0050896 response to stimulus
17	P04406	Glyceraldehyde-3-phosphate dehydrogenase	GAPDH	2	0.0606061	1	Cancer	5.1	GO:0006950 response to stress
18	P05160	Coagulation factor XIII, B polypeptide	F13B	1	0.181818	1	Complement deficiency	5.7	GO:0007599 hemostasis and GO:0007596 blood coagulation
19	P06276	Butyrylcholinesterase	BCHE	1	0.121212	0	Cancer	1	GO:0050896 response to stimulus
20	P06681	Complement component 2	C2	1	0.454545	1	Cancer	5.2	Other
21	P06733	Enolase 1, (alpha)	ENO1	2	0.121212	1	Cancer	4.4	GO:0050896 response to stimulus
22	P06744	Glucose-6-phosphate isomerase	GPI		0.030303	0	Other	1	GO:0007599 hemostasis and GO:0007596 blood coagulation
23	P07225	Protein S (alpha)	PROS1		0.030303	0	Cancer	4.5	GO:0007599 hemostasis and GO:0007596 blood coagulation
24	P07357	Complement component 8, alpha polypeptide	C8A		0.030303	1	Other	1	GO:0006950 response to stress
25	P07437	Tubulin, beta class I	TUBB		0.030303	1	Cancer	2.9	Other
26	P07737	Profilin 1	PFN1		0.030303	0	Cancer	3.1	GO:0007599 hemostasis and GO:0007596 blood coagulation
27	P07900	Heat shock protein 90kDa alpha (cytosolic), class A member 1	HSP90AA1	2	0.121212	1	Cancer	6.4	GO:0006950 response to stress
28	P07911	Uromodulin	UMOD		0.030303	0	Diabetes mellitus	2.8	GO:0006950 response to stress
29	P08238	Heat shock protein 90kDa alpha (cytosolic), class B member 1	HSP90AB1	2	0.121212	1	Cancer	3.8	GO:0006457 protein folding and GO:0042026 protein refolding
30	P08571	CD14 molecule	CD14	1	0.242424	-1	Cancer	2.2	GO:0050896 response to stimulus
31	P0DJI9	Serum amyloid A2	SAA2	2	0.0606061	0	Other	1	GO:0006950 response to stress
32	P10809	Hps 60kDa	HSPD1	1	0.30303	1	Other	1	GO:0006457 protein folding and GO:0042026 protein refolding
33	P11021	Heat shock 70kDa protein 5	HSPA5	2	0.030303	0	Cancer	5.5	GO:0007599 hemostasis and GO:0007596 blood coagulation
34	P11142	Heat shock 70kDa protein 8	HSPA8	1	0.121212	0	Cancer	4	GO:0006950 response to stress
35	P12259	Coagulation factor V (proaccelerin, labile factor)	F5	2	0.030303	1	Other	1	GO:0007599 hemostasis and GO:0007596 blood coagulation
36	P13639	Eukaryotic translation elongation factor 2	EEF2	2	0.151515	1	Cancer	3.7	GO:0019538 protein metabolic process
37	P13987	CD59 molecule, complement regulatory protein	CD59		0.030303	1	Cancer	4.1	GO:0007599 hemostasis and GO:0007596 blood coagulation
38	P14618	Pyruvate kinase, muscle	PKM	2	0.121212	1	Cancer	5.2	GO:0006457 protein folding and GO:0042026 protein refolding
39	P15169	Carboxypeptidase N, polypeptide 1	CPN1	1	0.454545	1	Other	1	GO:0050896 response to stimulus
40	P16070	CD44 molecule (Indian blood group)	CD44		0.030303	1	Cancer	7	GO:0007599 hemostasis and GO:0007596 blood coagulation
41	P18206	Vinculin	VCL	1	0.151515	-1	Cancer	4.4	GO:0007599 hemostasis and GO:0007596 blood coagulation
42	P20742	Pregnancy zone protein	PZP	1	0.484848	1	Cancer	1.9	GO:0019538 protein metabolic process
43	P22352	Glutathione peroxidase 3 (plasma)	GPX3	1	0.121212	0	Cancer	3.5	GO:0006950 response to stress
44	P26038	Moesin	MSN		0.030303	0	Cancer	4.2	Other
45	P32119	Peroxiredoxin 2	PRDX2		0.030303	1	Cancer	3.7	GO:0006950 response to stress
46	P35908	Keratin 2	KRT2	2	0.0606061	0	Other	1	Other
47	P37802	Transgelin 2	TAGLN2		0.030303	1	Cancer	3	Other
48	P38646	Heat shock 70kDa protein 9 (mortalin)	HSPA9		0.030303	-1	Cancer	4.1	GO:0006457 protein folding and GO:0042026 protein refolding
49	P39023	Ribosomal protein L3	RPL3		0.030303	-1	Cancer	1.6	GO:0050896 response to stimulus
50	P41222	Prostaglandin D2 synthase 21kDa (brain)	PTGDS		0.030303	0	Other	1	GO:0050896 response to stimulus
51	P43251	Biotinidase	BTD	1	0.242424	0	Other	1	Other
52	P55058	Phospholipid transfer protein	PLTP	2	0.121212	0	Lipid metabolism disorder	4.1	Other
53	P61769	Beta-2-microglobulin	B2M	1	0.151515	-1	Cancer	5.9	GO:0006457 protein folding and GO:0042026 protein refolding
54	P61978	Heterogeneous nuclear ribonucleoprotein K	HNRNPK	2	0.0909091	0	Cancer	3.9	GO:0050896 response to stimulus
55	P62736	Actin, alpha 2, smooth muscle, aorta	ACTA2	1	0.242424	-1	Other	1	GO:0050896 response to stimulus
56	P63104	Tyrosine 3-monooxygenase/tryptophan 5-monooxygenase activation protein, zeta polypeptide	YWHAZ		0.0909091	0	Cancer	4.2	GO:0007599 hemostasis and GO:0007596 blood coagulation
57	P68363	Tubulin, alpha 1b	TUBA1B		0.030303	0	Cancer	1.6	GO:0019538 protein metabolic process
58	P78316	NOP14 nucleolar protein homolog (yeast)	NOP14		0.030303	1	Cancer	1	Other
59	P78371	Chaperonin containing TCP1, subunit 2 (beta)	CCT2	2	0.121212	1	Cancer	2.1	GO:0006457 protein folding and GO:0042026 protein refolding
60	P80108	Glycosylphosphatidylinositol specific phospholipase D1	GPLD1	1	0.272727	1	Other	1	GO:0050896 response to stimulus
61	Q01518	CAP, adenylate cyclase-associated protein 1 (yeast)	CAP1	2	0.0606061	-1	Other	1	Other
62	Q08380	Galectin-3-binding protein	LGALS3BP	1	0.363636	-1	Cancer	3.8	GO:0006950 response to stress
63	Q13790	Apolipoprotein F	APOF	1	0.0909091	1	Other	1	Other
64	Q14152	Eukaryotic translation initiation factor 3, subunit A	EIF3A		0.030303	0	Cancer	4.6	GO:0019538 protein metabolic process
65	Q14520	Hyaluronan binding protein 2	HABP2	2	0.212121	0	Other	1	GO:0019538 protein metabolic process
66	Q16610	Extracellular matrix protein 1	ECM1	1	0.0909091	-1	Cancer	2.9	GO:0005515 protein binding
67	Q562R1	Actin, beta 2	ACTBL2	1	0.575758	0	Cancer	1.8	Other
68	Q5T5S1	KIAA1984	KIAA1984		0.030303	0	Other	0	Other
69	Q6ZVZ8	Ankyrin repeat and SOCS box containing 18	ASB18	1	0.030303	0	Other	0	GO:0050896 response to stimulus
70	Q8NF91	Spectrin repeat containing, nuclear envelope 1	SYNE1		0.0606061	0	Other	1	Other
71	Q8WZ42	Titin	TTN	2	0.030303	1	Other	1	GO:0007599 hemostasis
72	Q96KN2	Beta-Ala-His dipeptidase 1	CDNP1	1	0.242424	0	Cancer	1	Other
73	Q99590	SR-related CTD-associated factor 11	SCAFF1	1	0.0606061	0	Other	1	Other
74	Q99832	Chaperonin containing TCP1, subunit 7 (eta)	CCT7		0.030303	0	Lipid metabolism disorder	1.7	GO:0006457 protein folding and GO:0042026 protein refolding
75	Q9BXJ9	N(alpha)-acetyltransferase 15, NatA auxiliary subunit	NAA15	2	0.0606061	0	Other	1	GO:0019538 protein metabolic process
76	Q9NZP8	Complement component 1, r subcomponent-like	C1RL	1	0.181818	-1	Other	1	GO:0006950 response to stress
77	Q9UBT6	Polymerase (DNA directed) kappa	POLK		0.030303	0	Cancer	2.7	GO:0006950 response to stress
78	Q9UK55	Serpin peptidase inhibitor, clade A (alpha-1 antiproteinase, antitrypsin), member 10	SERPINA10	1	0.151515	1	Other	1	GO:0007599 hemostasis
79	Q9UPV0	Centrosomal protein 164kDa	CEP164		0.0606061	0	Other	1	GO:0006950 response to stress
80	Q9UQR0	Sex comb on midleg-like 2 (Drosophila)	SCML2	2	0.030303	1	Other	1	Other

## Sheet: Supplementary material_4
UniProt AC	Protein name	Gene name	Stage	Rate	Medicalgenomics (transcript analysis)/ CoReCG	Disease, http://diseases.jensenlab.org/	Disease, Z-score	Biological Process (GO), FDR<0,05	log2FoldChange
A0M8Q6	Immunoglobulin lambda constant 7	IGLC7	1.2	0.275862	0	Other	1	Other	-0.800469
O14791	Apolipoprotein L, 1	ApoL1	1.2	0.344828	0	Diabetes mellitus	2.5	GO:0006950 response to stress	1.39232
P00450	Ceruloplasmin (ferroxidase)	CP	1.2	1	1	Cancer	3.2	GO:0065007 biological regulation	1.43669
P00734	Coagulation factor II (thrombin)	F2	1.2	0.137931	1	Cancer	5.9	GO:0030162 regulation of proteolysis	-0.719549
P00736	Complement component 1, r subcomponent	C1R	1.2	0.37931	0	Complement deficiency	3.9	GO:0072376 protein activation cascade	-1.26303
P00739	Haptoglobin	HP	1.2	0.448276	1	Cancer	4.5	GO:0006950 response to stress	1.72193
P00751	Glycine-rich beta glycoprotein	CFB	1.2	0.793103	0	Other	1	GO:0030162 regulation of proteolysis	0.485427
P01008	Serpin peptidase inhibitor, clade C (antithrombin), member 1	SerpinC1	1.2	1	1	Protein C deficiency	6.6	GO:0030162 regulation of proteolysis	1.73351
P01011	Serpin peptidase inhibitor, clade A	AACT	1.2	1	0	Cancer	4.7	Other	0.729144
P01019	Angiotensinogen	AGT	1.2	1	0	Diabetes mellitus	4.7	GO:0030162 regulation of proteolysis	0.737932
P01031	C3 and PZP-like alpha-2-macroglobulin domain-containing protein 4	C5	1.2	0.103448	1	Complement component 5 deficiency	6.4	GO:0052547 regulation of peptidase activity	-1.27302
P01042	Williams-Fitzgerald-Flaujeac factor	KNG1	1.2	0.965517	1	C1 inhibitor deficiency	6.1	GO:0030162 regulation of proteolysis	1.6964
P01042-2	Williams-Fitzgerald-Flaujeac factor	KNG1	1.2	0.655172	1	C1 inhibitor deficiency	6.1	GO:0030162 regulation of proteolysis	1.31866
P01591	Immunoglobulin J polypeptide	IGJ	1.2	0.172414	-1	Cancer	3.2	GO:0006952 defense response	1
P01834	Immunoglobulin kappa constant	IGKC	1.2	1	0	Other	1	Other	-1.31667
P02649	Apolipoprotein E	APOE	1.2	1	0	Diabetes mellitus	5.3	GO:0030162 regulation of proteolysis	1.59091
P02654	Apolipoprotein C-I	APOC1	1.2	0.724138	1	Lipid metabolism disorder	3.6	GO:0065007 biological regulation	1
P02655	Apolipoprotein C-II	APOC2	1.2	0.793103	1	Lipid metabolism disorder	5.3	GO:0065007 biological regulation	-0.169925
P02656	Apolipoprotein C-III	APOC3	1.2	0.551724	1	Lipid metabolism disorder	5.9	GO:0065007 biological regulation	-0.321928
P02743	Amyloid P component	APCS	1.2	1	1	Other	1	GO:0050727 regulation of inflammatory response	1.54432
P02748	Complement component C9	C9	1.2	1	1	Other	1	GO:0030162 regulation of proteolysis	0.557995
P02750	Leucine rich alpha-2-glycoprotein 1	LRG1	1.2	1	0	Cancer	2.7	GO:0065007 biological regulation	0.861294
P02751	Fibronectin type III domain containing	FN1	1.2	1	-1	Cancer	6.5	GO:0030162 regulation of proteolysis	0.940354
P02753	Retinol binding protein 4	RBP4	1.2	1	0	Lipid metabolism disorder	5.3	GO:0065007 biological regulation	0.542149
P02760	Alpha-1-microglobulin/bikunin precursor	AMBP	1.2	1	0	Cancer	2.9	GO:0030162 regulation of proteolysis	1.55689
P02765	Alpha-2-HS-glycoprotein	AHSG	1.2	1	1	Diabetes mellitus	4.7	GO:0030162 regulation of proteolysis	1.20163
P02774	Vitamin D-binding protein-macrophage activating factor	GC	1.2	0.965517	1	Cancer	3.6	GO:0065007 biological regulation	1.01981
P02790	Beta-1B-glycoprotein	HPX	1.2	1	0	Cancer	3.3	Other	2.15479
P03952	Kallikrein B	KLKB1	1.2	0.172414	1	Cancer	3.6	GO:0072376 protein activation cascade	0.415037
P04003	Complement component 4 binding protein, alpha	C4BPA	1.2	0.896552	1	Other	1	GO:0072376 protein activation cascade	0.668549
P04004	Serum-spreading factor	VTN	1.2	1	1	Cancer	4.8	GO:0030162 regulation of proteolysis	1.84532
P04114	Apolipoprotein B-100	APOB	1.2	1	0	Lipid metabolism disorder	7.6	GO:0006950 response to stress	1.17304
P04196	Histidine-proline-rich glycoprotein	HRG	1.2	0.724138	0	Cancer	2.6	GO:0030162 regulation of proteolysis	0.125531
P04217	Alpha-1-B glycoprotein	A1BG	1.2	1	0	Other	1	Other	1.83365
P05090	Apolipoprotein D	APOD	1.2	0.689655	0	Cancer	3	GO:0050727 regulation of inflammatory response	0.572251
P05155	Serpin peptidase inhibitor, clade G	SERPING1	1.2	1	0	C1 inhibitor deficiency	7.5	GO:0030162 regulation of proteolysis	1.14425
P05156	C3B/C4B inactivator	CFI	1.2	1	1	Complement component deficiency	4.5	GO:0030162 regulation of proteolysis	1.23898
P05546	Serpin peptidase inhibitor, clade D	SERPIND1	1.2	1	1	Cancer	3.2	GO:0030162 regulation of proteolysis	0.761791
P06396	Actin-depolymerizing factor	GSN	1.2	0.965517	0	Cancer	4	GO:0030162 regulation of proteolysis	0.346803
P06727	Apolipoprotein A-IV	APOA	1.2	1	-1	Lipid metabolism disorder	3.4	GO:0006952 defense response	1.39285
P08185	Serpin peptidase inhibitor, clade A	SERPINA6	1.2	1	0	Cancer	3.1	GO:0030162 regulation of proteolysis	0.465664
P08697	Alpha-2-plasmin inhibitor	SERPINF2	1.2	1	0	Cancer	3.2	GO:0030162 regulation of proteolysis	0.776553
P09871	Complement component 1, s	C1S	1.2	0.413793	-1	Other	1	GO:0072376 protein activation cascade	-0.807355
P0C0L4	C3 and PZP-like alpha-2-macroglobulin domain-containing protein 2	C4A	1.2	0.931034	0	Other	1	GO:0052547 regulation of peptidase activity	1.02884
P0C0L5	C3 and PZP-like alpha-2-macroglobulin domain-containing protein 3	C4BPA	1.2	0.931034	0	Other	1	GO:0030162 regulation of proteolysis	-0.000577601
P0CG04	Immunoglobulin lambda like polypeptide 5	IGLL5	1.2	0.551724	0	Cancer	3.6	Other	-0.917159
P0CG05		LAC2	1.2	0.241379	0	Other	1	Other	-1.15255
P10909	Testosterone-repressed prostate message 2	CLU	1.2	1	0	Cancer	4.7	GO:0030162 regulation of proteolysis	1.1375
P13671	Complement component C6	C6	1.2	1	1	Complement component deficiency	2.5	GO:0072376 protein activation cascade	2.56478
P19652	Alpha-1-acid glycoprotein 2	ORM2	1.2	1	0	Cancer	1.9	GO:0006952 defense response	0.341998
P19823	Inter-alpha-trypsin inhibitor complex component II	ITIH2	1.2	1	0	Cancer	1.4	GO:0030162 regulation of proteolysis	1.1275
P19827	Inter-alpha-trypsin inhibitor complex component III	ITIH1	1.2	1	0	Cancer	1.9	GO:0030162 regulation of proteolysis	2.33612
P22792	Carboxypeptidase N regulatory subunit	CPN2	1.2	1	1	Cancer	1	GO:0065007 biological regulation	0.89216
P25311	Alpha-2-glycoprotein 1, zinc-binding; Stimulates lipid degradation in adipocytes and causes the extensive fat losses associated with some advanced cancers. May bind polyun	AZGP1	1.2	1	0	Lipid metabolism disorder	3.6	GO:0065007 biological regulation	0.994647
P27169	Serum paraoxonase/arylesterase 1	PON1	1.2	0.965517	-1	Diabetes mellitus	4.8	GO:0065007 biological regulation	2.32193
P35858	Insulin-like growth factor-binding protein complex acid labile subunit	IGFALS	1.2	0.172414	0	Other	1	GO:0065007 biological regulation	-0.263034
P43652	Alpha-albumin	AFM	1.2	1	1	Other	1	Other	1.79322
P51884	Keratan sulfate proteoglycan lumican	LUM	1.2	0.965517	1	Cancer	3.4	GO:0065007 biological regulation	0.386417
P68871	Hemoglobin subunit beta	HBB	1.2	0.965517	1	Cancer	3.2	GO:0006950 response to stress	0.0701495
P69905	Hemoglobin subunit alpha	HBA1	1.2	0.62069	0	Other	1	GO:0006950 response to stress	0.771181
Q14624	Inter-alpha-trypsin inhibitor family heavy chain-related protein	ITIH4	1.2	1	0	Cancer	3.4	GO:0030162 regulation of proteolysis	1.01832
Q96PD5	Peptidoglycan recognition protein long	PGLYRP2	1.2	0.172414	0	Other	1	GO:0050727 regulation of inflammatory response	0.263034

## Sheet: Supplementary material_5
UniProt AC	Protein name	Gene name	Rate	Disease	Biological Process (GO), FDR<0,05	log2FoldChange	Localization, FDR* 2.39e-09	Mazzarelli, 2009, PMID: 19879422	Bertuzzi, 2015, 25884309	Hamm, 2008, PMID: 18226209	López‐Sánchez, 2019, PMID: 31560832	Zhang, 2018, PMID: 29785123	Sun, 2017, PMID: 29029535	Ren, 2019, PMID: 31213910	Zhang, 2012, PMID: 22363757	Sun, 2016, PMID: 26756179	Zhang, 2014, PMID: 25024621
P10909	Testosterone-repressed prostate message 2	CLU	1	Cancer	GO:0030162 regulation of proteolysis	UP	Extracellular region or secreted	UP	UP
P04217	Alpha-1-B glycoprotein	A1BG	1	Other	Other	UP	Extracellular region or secreted					UP	UP
P19827	Inter-alpha-trypsin inhibitor complex component III	ITIH1	1	Cancer	GO:0030162 regulation of proteolysis	UP	Extracellular region or secreted			DOWN
	Inter-alpha-trypsin inhibitor family heavy chain-related protein	ITIH4	1	Cancer		UP	Extracellular region or secreted			DOWN	UP
P19823	Inter-alpha-trypsin inhibitor complex component II	ITIH2	1	Cancer		UP	Extracellular region or secreted			DOWN
P04003	Complement component 4 binding protein, alpha	C4BP	0.9	Other	GO:0072376 protein activation cascade	DOWN	Extracellular region or secreted
P04114	Apolipoprotein B-100	APOB	1	Lipid metabolism disorder	GO:0006950 response to stress	UP	Extracellular region or secreted; Cytosol & Vesicles										DOWN
P00739	Haptoglobin	HP	0.45	Cancer		UP	Extracellular region or secreted									UP
P09871	Complement component 1, s	C1S	0.4	Other	GO:0072376 protein activation cascade	DOWN	Extracellular region or secreted
P00736	Complement component 1, r subcomponent	C1R	0.4	Complement deficiency		DOWN	Extracellular region or secreted
P19652	Alpha-1-acid glycoprotein 2	ORM2	1	Cancer	GO:0006952 defense response	UP	Extracellular region or secreted								UP
P02654	Apolipoprotein C-I	APOC1	0.7	Lipid metabolism disorder	GO:0065007 biological regulation	UP	Extracellular region or secreted							UP
